# Supplementary material for: High-power and high-beam-quality with unstable resonator in a Yb:YAG slab laser
Source: PLoS One. 2024 Dec 5;19(12):e0310000. doi: 10.1371/journal.pone.0310000 (PMC11620687; doi:10.1371/journal.pone.0310000)
Supplement: S1 Raw data — It is separated by subject as well as by measurement type and measurement number. The caption for the Supporting Information files is “Raw data”. (ZIP) [file pone.0310000.s001.zip]

Archive with 3 entries (3 files):
- Fig.4.xlsx
- Fig.5.xlsx
- Fig.3.xlsx
