# Supplementary material for: High-power and high-beam-quality with unstable resonator in a Yb:YAG slab laser
Source: PLoS One. 2024 Dec 5;19(12):e0310000. doi: 10.1371/journal.pone.0310000 (PMC11620687; doi:10.1371/journal.pone.0310000)
Supplement: S1 Raw data — It is separated by subject as well as by measurement type and measurement number. The caption for the Supporting Information files is “Raw data”. (ZIP) [file pone.0310000.s001.zip › Fig.4.xlsx]

## Sheet: Sheet1
pumping current(A)	x direction	y direction	output power
40	1.063	1.238	789
50	1.121	1.389	1274
60	1.237	1.485	1886
70	1.397	1.571	2480
80	1.54	1.727	3193
90	1.737	2.085	3823
