# Supplementary material for: High-power and high-beam-quality with unstable resonator in a Yb:YAG slab laser
Source: PLoS One. 2024 Dec 5;19(12):e0310000. doi: 10.1371/journal.pone.0310000 (PMC11620687; doi:10.1371/journal.pone.0310000)
Supplement: S1 Raw data — It is separated by subject as well as by measurement type and measurement number. The caption for the Supporting Information files is “Raw data”. (ZIP) [file pone.0310000.s001.zip › Fig.5.xlsx]

## Sheet: Sheet1
time(s)	output power
10	3822
20	3820
30	3821
40	3824
50	3821
60	3825
70	3822
80	3825
90	3819
100	3824
110	3825
120	3823
130	3820
140	3822
150	3824
160	3825
170	3819
180	3820
190	3822
200	3824
