# Supplementary material for: High-power and high-beam-quality with unstable resonator in a Yb:YAG slab laser
Source: PLoS One. 2024 Dec 5;19(12):e0310000. doi: 10.1371/journal.pone.0310000 (PMC11620687; doi:10.1371/journal.pone.0310000)
Supplement: S1 Raw data — It is separated by subject as well as by measurement type and measurement number. The caption for the Supporting Information files is “Raw data”. (ZIP) [file pone.0310000.s001.zip › Fig.3.xlsx]

## Sheet: Sheet1
pumping current(A)	T=0.45	T=0.5	T=0.6	T=0.65
30	161	161	182	164
40	569	635	615	580
50	960	1001	1036	989
60	1405	1453	1439	1418
70	1836	1898	1836	1850
80	2269	2330	2281	2287
90	2702	2752	2727	2723
